# Supplementary material for: SlGAD2 is the target of SlTHM27, positively regulates cold tolerance by mediating anthocyanin biosynthesis in tomato
Source: Hortic Res. 2024 Apr 4;11(6):uhae096. doi: 10.1093/hr/uhae096 (PMC11161262; doi:10.1093/hr/uhae096)
Supplement: Web_Material_uhae096 [file web_material_uhae096.zip]

Archive with 16 entries (16 files):
- Fig. S13.pdf
- Fig.S1.pdf
- Fig.S2.pdf
- Fig.S3.pdf
- Fig.S4.pdf
- Fig.S5.pdf
- Fig.S6.pdf
- Fig.S7.pdf
- Fig.S8.pdf
- Fig.S9.pdf
- Fig.S10.pdf
- Fig.S11.pdf
- Fig.S12.pdf
- Supplemental Figures.doc
- Tabe S2 Primers used for RT-qPCR..xls
- Table S1 List of primers used in this study.xls
