# Supplementary material for: SlGAD2 is the target of SlTHM27, positively regulates cold tolerance by mediating anthocyanin biosynthesis in tomato
Source: Hortic Res. 2024 Apr 4;11(6):uhae096. doi: 10.1093/hr/uhae096 (PMC11161262; doi:10.1093/hr/uhae096)
Supplement: Web_Material_uhae096 [file web_material_uhae096.zip › Tabe S2 Primers used for RT-qPCR..xls]

## Sheet: Sheet1
Table S2. Primers used for quantitative real-time PCR
Gene	Gene ID	Forward/reverse primers (5'-3')
SlACTIN	Solyc03g078400	F: GGGATGGAGAAGTTTGGTGGTGG
		R: CTTCGACCAAGGGATGGTGTAGC
SlGAD1	Solyc03g098240	F: ATGGTAACCCCAGGTTGAATTTAG
		R: CCTTCTGCTTTTCTTTTCGATTG
SlGAD2	Solyc11g011920	F: CCATTATGCTTGCTGGATTGG
		R: CCACAGCTTTCTCAGGGCTC
SlGAD3	Solyc01g005000	F: AACCCTAGCAGATCGTCTTGTC
		R: CCTTCCCTAACAAATAGATGCTTTC
SlGAD4	Solyc04g025530	F: ACGTTTATTCAATGCGCCTTTAGAA
		R: CATCTACCATTTCCACAGCTTTCAT
SlGAD5	Solyc05g054050	F: GCCCAAGGAAAGCCTCATG
		R: CTCAACCAAGAGATCATTCAAACG
SlTHM27	Solyc10g055410	F: AAAGTTGTCGTCTCCGATGGATT
		R: GTTTCCAAGGAGGCTATGGAGTT
SlCHS	Solyc05g053550	F: GTGGGACCGTTATCCGACTG
		R: CTTTGAGCAAGTGAAATGTTAGCC
SlF3H	Solyc02g083860	F: TTTACCCAAAGTGTCCAGAGCC
		R: CTCAAATAATGACCGTGATCGC
SlDFR	Solyc02g085020	F: CGGTTTGCGTCACAGGAG
		R: CGAACAGTAGCGTGGACATTAT
SlUFGT2	Solyc10g083440	F: AAGAAGCAGAGGAGGAAACAGG
		R: AAATCCAGGGATGTTCAACAGTG
