# Supplementary material for: SlGAD2 is the target of SlTHM27, positively regulates cold tolerance by mediating anthocyanin biosynthesis in tomato
Source: Hortic Res. 2024 Apr 4;11(6):uhae096. doi: 10.1093/hr/uhae096 (PMC11161262; doi:10.1093/hr/uhae096)
Supplement: Web_Material_uhae096 [file web_material_uhae096.zip › Table S1 List of primers used in this study.xls]

## Sheet: Sheet1
Primer name	Primer sequence (5'-3')
For overexpression vector construction
SlGAD2-OE-F	CATTTGGAGAGGACACGCTCGAG ATGGTTCTGTCCAAGATAGC
SlGAD2-OE-R	TCTCATTAAAGCAGGACTCTAGA TTAACAAACTCCCATAGTCTTATTCTTC
For VIGS vector construction
SlGAD2-TRV2-F	GTGAGTAAGGTTACCGAATTCCGAAAAGACGGGAAGATTTGAG
SlGAD2-TRV2-R	CGTGAGCTCGGTACCGGATCCGCCACGGCGAGCTTAGCT
SlTHM27-TRV2-F	GTGAGTAAGGTTACCGAATTCAAACTATTGGAACACACATATAAGACGA
SlTHM27-TRV2-R	CGTGAGCTCGGTACCGGATCCTCGAGTTGTTGATGATGTGGAGG
For yeast one-hybrid (Y1H) assay
pro3SlGAD2-pAbAi-F	CTTGAATTCGAGCTCGGTACCTTGGTATGGTATAACTGTTT
pro3SlGAD2-pAbAi-R	AGCACATGCCTCGAGGTCGACTTTGAATATATTTTTTAGTT
pro4SlGAD2-pAbAi-F	CTTGAATTCGAGCTCGGTACCCTAAGGTCCTATTACCCTCC
pro4SlGAD2-pAbAi--R	AGCACATGCCTCGAGGTCGACGAATCTATATGTATCGATTT
SlTHM27-pGADT7-F	GTACCAGATTACGCTCATATGATGGGAAGGTCACCTTGTTG
SlTHM27-pGADT7-R	ATGCCCACCCGGGTGGAATTCTCACTTAGTTTCCAAAGTTCTATAGTC
For Dual-luciferase reporter assay
SlTHM27-62SK-F	CGCTCTAGAACTAGTGGATCCATGGGAAGGTCACCTTGTTG
SlTHM27-62SK-R	GTCGACGGTATCGATAAGCTTTCACTTAGTTTCCAAAGTTCTATAGTC
proSlGAD2-0800-F	GTCGACGGTATCGATAAGCTTCCGTACCACAAAATAGACCATTCGT
proSlGAD2-0800-R	CGCTCTAGAACTAGTGGATCCGGTGGCGTAGTGGTGGTACA
For EMSA assay
SlTHM27-pMAL-c5X-F	GAGGGAAGGATTTCACATATGATGGGAAGGTCACCTTGTTG
SlTHM27-pMAL-c5X-R	CCTGCAGGGAATTCGGATCCATGTGGAGGACTAATTCTGAGTTC
SlGAD2-Biotin-1-F	AATGAGTTAGGTGGAGGAAAATGAGTTAGGTGGAGGAAAATGAGTTAGGTGGAGGAA
SlGAD2-Biotin-1-R	TTCCTCCACCTAACTCATTTTCCTCCACCTAACTCATTTTCCTCCACCTAACTCATT
SlGAD2-Biotin-2-F	AATTATTTTGGTATGGTATAATTATTTTGGTATGGTATAATTATTTTGGTATGGTAT
SlGAD2-Biotin-2-R	ATACCATACCAAAATAATTATACCATACCAAAATAATTATACCATACCAAAATAATT
SlGAD2-Biotin-3-F	GTGTAAACCAAATCATTATGTGTAAACCAAATCATTATGTGTAAACCAAATCATTAT
SlGAD2-Biotin-3-R	ATAATGATTTGGTTTACACATAATGATTTGGTTTACACATAATGATTTGGTTTACAC
SlGAD2-mutant-Biotin-1-F	AATGAGAAAAAAGGAGGAAAATGAGAAAAAAGGAGGAAAATGAGAAAAAAGGAGGAA
SlGAD2-mutant-Biotin-1-R	TTCCTCCTTTTTTCTCATTTTCCTCCTTTTTTCTCATTTTCCTCCTTTTTTCTCATT
SlGAD2-mutant-Biotin-2-F	AATTATAAAAAAATGGTATAATTATAAAAAAATGGTATAATTATAAAAAAATGGTAT
SlGAD2-mutant-Biotin-2-R	ATACCATTTTTTTATAATTATACCATTTTTTTATAATTATACCATTTTTTTATAATT
SlGAD2-mutant-Biotin-3-F	GTGTAAAAAAAATCATTATGTGTAAAAAAAATCATTATGTGTAAAAAAAATCATTAT
SlGAD2-mutant-Biotin-3-R	ATAATGATTTTTTTTACACATAATGATTTTTTTTACACATAATGATTTTTTTTACAC
For subcellular localization
SlTHM27-GFP-F	CTCTCGAGCTTTCGCGAGCTCATGGGAAGGTCACCTTGTTG
SlTHM27-GFP-R	GCCCTTGCTCACCATGGATCCCTTAGTTTCCAAAGTTCTATAGTC
